# Supplementary material for: Enhanced Adsorption of Trace Ethylene on Ag/NZ5 Modified with Ammonia: Hierarchical Structure and Metal Dispersion Effects
Source: Molecules. 2024 Feb 23;29(5):981. doi: 10.3390/molecules29050981 (PMC10935363; doi:10.3390/molecules29050981)
Supplement: Supplementary file 1 [file molecules-29-00981-s001.zip]

Archive with 1 entries (1 files):
- molecules-2857339-supplementary.pdf
